# Supplementary material for: Novel HMO-Glasses with Sb2O3 and TeO2 for Nuclear Radiation Shielding Purposes: A Comparative Analysis with Traditional and Novel Shields
Source: Materials (Basel). 2021 Aug 3;14(15):4330. doi: 10.3390/ma14154330 (PMC8348751; doi:10.3390/ma14154330)
Supplement: Supplementary file 1 [file materials-14-04330-s001.zip]

Archive with 1 entries (1 files):
- materials-1314981-supplementary.pdf
